# Supplementary material for: The Dose–Response Effect of Fluoride Exposure on the Gut Microbiome and Its Functional Pathways in Rats
Source: Metabolites. 2023 Nov 17;13(11):1159. doi: 10.3390/metabo13111159 (PMC10672837; doi:10.3390/metabo13111159)
Supplement: Supplementary file 1 [file metabolites-13-01159-s001.zip]

Archive with 1 entries (1 files):
- metabolites-2706178-supplementary.pdf
